# Supplementary material for: Staphylococcus aureus Shifts toward Commensalism in Response to Corynebacterium Species
Source: Front Microbiol. 2016 Aug 17;7:1230. doi: 10.3389/fmicb.2016.01230 (PMC4988121; doi:10.3389/fmicb.2016.01230)
Supplement: Supplementary file 2 [file Table_1.XLSX]

## Sheet: 10-06-15 S1 data
Fold Change (co/mono)	qValue	Gene name	ORF# (SAUSA300_)	Product
260.5	0	spa	113	IgG binding protein A
48	5.14198e-265	-	1427	phiSLT ORF86-like protein
23	1.3834e-51	-	175	putative lipoprotein
21	1.17733e-83	-	176	ABC transporter permease
19.5	1.15929e-37	-	1209	hypothetical protein
17	1.82732e-33	-	620	ABC transporter ATP-binding protein
17	1.33788e-62	-	202	peptide ABC transporter permease
16	5.67464e-23	ybaK	682	ybaK/ebsC protein
15	2.76036e-46	-	1742	hypothetical protein
14	5.09934e-76	cysM	433	cysteine synthase/cystathionine beta-synthase
12.5	3.11161e-50	-	173	hypothetical protein
12.3333	4.3004e-45	-	979	hypothetical protein
12	1.17742e-27	-	1401	phiSLT ORF387-like protein
12	1.80748e-28	-	275	hypothetical protein
11.5333	2.46244e-189	nrdG	2550	anaerobic ribonucleotide reductase, small subunit
11.5	3.45578e-11	-	768	hypothetical protein
10.5	3.17574e-20	-	938	hypothetical protein
10.25	6.80117e-47	metB	434	cystathionine gamma-synthase
10	6.48094e-14	-	272	hypothetical protein
10	3.93759e-15	-	271	ABC transporter ATP-binding protein
10	3.38584e-26	-	2454	membrane spanning protein
10	1.92639e-26	-	305	formate/nitrite transporter family protein
10	1.27859e-26	sirB	116	iron compound ABC transporter permease SirB
10	3.89165e-31	-	257	antiholin-like protein LrgB
9.28571	5.19727e-76	-	939	glycosyl transferase, group 1 family protein
9	3.6538e-06	-	1485	hypothetical protein
9	2.81292e-06	-	2425	hypothetical protein
9	1.34864e-08	metN	435	ABC transporter ATP-binding protein
9	3.84705e-13	leuD	2013	isopropylmalate isomerase small subunit
9	7.32173e-16	-	10	hypothetical protein
8.5	3.43083e-36	-	177	hypothetical protein
8.48276	3.93602e-102	-	2453	ABC transporter ATP-binding protein
8.14286	2.62102e-83	trpE	1262	anthranilate synthase component I
8.1	1.38635e-50	-	124	HPCH/HPAI aldolase family protein
8	2.19263e-15	-	2521	hypothetical protein
8	1.58636e-22	thiE	2047	thiamine-phosphate pyrophosphorylase
8	1.63226e-45	-	174	hypothetical protein
7.6	5.46786e-44	-	122	IucA/IucC family siderophore biosynthesis protein
7.5	2.51979e-08	-	291	hypothetical protein
7.5	1.81598e-16	lacG	2149	6-phospho-beta-galactosidase
7.36364	6.80301e-28	-	280	hypothetical protein
7.25	4.36957e-11	-	1607	hypothetical protein
7.16667	1.18514e-55	sdrD	547	sdrD protein
7	0.00139884	-	232	hypothetical protein
7	1.27781e-06	-	118	pyridoxal-phosphate dependent enzyme superfamily protein
7	2.40108e-07	-	2336	MerR family transcriptional regulator
7	2.25028e-07	sarT	2437	accessory regulator T
7	3.43793e-11	-	203	RGD-containing lipoprotein
7	9.28093e-15	-	1065	exfoliative toxin A
6.8	6.9153e-17	-	2636	integrase/recombinase
6.8	3.93718e-32	-	200	peptide ABC transporter ATP-binding protein
6.74308	7.55719e-59	-	1534	hypothetical protein
6.66667	8.11084e-13	-	125	pyridoxal-dependent decarboxylase
6.6	8.96916e-29	oppA	892	oligopeptide ABC transporter oligopeptide-binding protein
6.5	1.10024e-06	-	2408	oligopeptide ABC transporter ATP-binding protein
6.5	1.33009e-14	-	2614	hypothetical protein
6.4	7.79697e-52	-	978	ABC transporter ATP-binding protein
6.33333	9.44725e-13	-	986	cytochrome D ubiquinol oxidase, subunit I
6.3	6.57558e-28	-	76	ABC transporter ATP-binding protein
6.16667	1.13331e-22	-	359	trans-sulfuration enzyme family protein
6.14286	5.42764e-38	metE	357	5-methyltetrahydropteroyltriglutamate--homocysteine S-methyltransferase
6	0.00194822	-	662	acetyltransferase
6	4.36193e-06	-	697	exsB protein
6	7.25866e-08	cap5G	158	capsular polysaccharide biosynthesis protein Cap5G
6	7.27708e-09	thiM	2048	hydroxyethylthiazole kinase
6	6.89316e-10	-	1998	hypothetical protein
6	8.58251e-13	trpC	1265	indole-3-glycerol-phosphate synthase
6	2.29397e-13	nirD	2345	nitrite reductase [NAD(P)H], small subunit
5.875	3.69748e-18	-	940	hypothetical protein
5.66667	1.10024e-06	-	1744	hypothetical protein
5.66667	1.03076e-09	-	977	cobalt transport family protein
5.66667	1.52858e-21	gltS	2291	sodium/glutamate symporter
5.6	6.29066e-17	-	2273	Na+/H+ antiporter family protein
5.52632	1.01321e-36	-	108	myosin-cross-reactive antigen
5.5	0.000467936	-	1997	hypothetical protein
5.5	5.86437e-06	-	404	superantigen-like protein
5.5	1.14602e-13	-	244	zinc-binding dehydrogenase family oxidoreductase
5.33333	4.07835e-08	-	1734	hypothetical protein
5.33333	6.08693e-09	-	2050	TENA/THI-4 family protein
5.25	1.86562e-10	-	119	ornithine cyclodeaminase
5.15385	5.74461e-26	-	279	hypothetical protein
5.125	2.63436e-31	-	2359	amino acid ABC transporter amino acid-binding protein
5.05333	1.08192e-28	pflA	221	pyruvate formate-lyase activating enzyme
5	0.00477206	opp-3B	74	oligopeptide permease, channel-forming protein
5	0.00177435	-	264	ribose transporter RbsU
5	0.00100826	cap5I	160	capsular polysaccharide biosynthesis protein Cap5I
5	0.000866093	-	588	hypothetical protein
5	0.000628565	-	290	putative lipoprotein
5	0.00039552	ggt	204	gamma-glutamyltranspeptidase
5	0.00024043	-	1385	phiSLT ORF 99-like protein
5	7.43498e-05	-	85	hypothetical protein
5	5.23976e-05	-	941	putative ferrichrome ABC transporter
5	1.74538e-05	-	2430	tandem lipoprotein
5	1.15352e-05	-	1033	iron/heme permease
5	8.50817e-06	-	410	tandem lipoprotein
5	5.66845e-06	-	559	putative substrate--CoA ligase
5	4.30813e-06	thiI	1661	thiamine biosynthesis protein ThiI
5	8.65739e-07	-	346	hypothetical protein
5	6.36472e-07	sbnC	120	IucC family siderophore biosynthesis protein
5	3.95447e-07	cap5N	165	capsular polysaccharide biosynthesis protein Cap5N
5	7.58422e-10	-	2519	putative cobalamin synthesis protein
5	1.7195e-15	-	259	PTS system, IIA component
5	1.11163e-22	-	283	essC protein
5	8.23293e-25	narJ	2341	respiratory nitrate reductase, subunit delta
5	1.12366e-29	hisA	2607	1-(5-phosphoribosyl)-5-[(5-phosphoribosylamino)methylideneamino] imidazole-4-carboxamide isomerase
4.90909	2.93112e-10	-	1212	hypothetical protein
4.83333	1.22139e-07	-	771	acetyltransferase
4.77778	3.45915e-16	sirA	117	iron compound ABC transporter iron compound-binding protein SirA
4.77273	2.59264e-26	-	274	hypothetical protein
4.66667	6.63453e-05	-	416	tandem lipoprotein
4.66292	1.17881e-23	-	36	hypothetical protein
4.60518	7.25134e-08	-	1656	universal stress protein
4.57143	1.98796e-16	-	2268	sodium/bile acid symporter family protein
4.5	0.00423333	-	58	hypothetical protein
4.5	0.00160193	-	1417	phiSLT ORF 175-like protein
4.5	0.000352971	-	432	sodium dependent transporter
4.5	0.000109908	-	619	ABC transporter permease
4.5	8.75164e-06	-	286	hypothetical protein
4.5	1.6182e-07	-	287	hypothetical protein
4.5	1.14157e-07	opp-3C	75	oligopeptide permease, channel-forming protein
4.5	3.10287e-08	-	214	hypothetical protein
4.43478	2.14027e-21	ltrA	354	hypothetical protein
4.38462	7.33532e-22	adhE	151	bifunctional acetaldehyde-CoA/alcohol dehydrogenase
4.33333	0.00223938	-	615	putative monovalent cation/H+ antiporter subunit F
4.33333	0.000119184	-	2410	oligopeptide ABC transporter permease
4.33333	6.50785e-05	-	84	hypothetical protein
4.31818	9.94428e-15	-	1208	hypothetical protein
4.3033	2.52437e-20	-	2041	hypothetical protein
4.28387	1.50643e-18	-	826	hypothetical protein
4.25	0.000635598	-	2524	hypothetical protein
4.25	1.09464e-05	-	208	putative maltose ABC transporter ATP-binding protein
4.25	2.85279e-11	cap5H	159	capsular polysaccharide biosynthesis protein Cap5H
4.24324	4.05378e-20	-	28	putative transposase
4.0641	1.48808e-17	-	1107	hypothetical protein
4	0.00920234	phnE	142	phosphonate ABC transporter permease
4	0.00567074	-	77	ABC transporter ATP-binding protein
4	0.00436076	phoU	1279	phosphate transport system regulatory protein PhoU
4	0.00435248	-	72	hypothetical protein
4	0.00251152	-	2414	hypothetical protein
4	0.00207236	purS	969	phosphoribosylformylglycinamidine synthase
4	0.00205311	-	914	sodium:alanine symporter family protein
4	0.000950124	-	2451	drug transporter
4	0.00085797	-	1973	truncated beta-hemolysin
4	3.3614e-05	-	2409	oligopeptide ABC transporter permease
4	2.76596e-05	-	2407	oligopeptide ABC transporter ATP-binding protein
4	1.15091e-05	ulaA	330	PTS system ascorbate-specific transporter subunit IIC
4	7.51547e-06	-	358	bifunctional homocysteine S-methyltransferase/5,10-methylenetetrahydrofolate reductase protein
4	5.70458e-12	-	1026	hypothetical protein
3.97619	7.4216e-15	aspS	1586	aspartyl-tRNA synthetase
3.94307	1.2015e-11	-	278	hypothetical protein
3.88889	2.04244e-08	-	1032	putative iron compound ABC transporter iron compound-binding protein
3.875	1.56851e-08	potA	999	spermidine/putrescine ABC transporter ATP-binding protein
3.84375	7.35689e-15	-	1739	hypothetical protein
3.83333	3.08795e-06	-	131	putative sugar transferase
3.83333	1.10283e-06	-	2236	hypothetical protein
3.83333	1.24054e-07	pbuX	387	xanthine permease
3.81818	8.33931e-09	-	126	hypothetical protein
3.8	0.000221377	-	442	hypothetical protein
3.8	8.74947e-06	-	311	PfkB family carbohydrate kinase
3.75	0.000108587	-	720	putative iron compound ABC transporter ATP-binding protein
3.75	2.85933e-08	-	333	BglG family transcriptional antiterminator
3.71429	8.33931e-09	arcA	2570	arginine deiminase
3.68421	1.86562e-10	-	807	hypothetical protein
3.66667	0.00293045	-	1747	hypothetical protein
3.66667	0.00211818	-	584	hypothetical protein
3.6383	4.79466e-14	-	2357	ABC transporter ATP-binding protein
3.63636	4.10436e-05	-	284	hypothetical protein
3.625	1.13557e-07	lytM	270	peptidoglycan hydrolase
3.625	1.429e-08	-	2586	hypothetical protein
3.625	7.43068e-09	bccT	2549	BCCT family choline/carnitine/betaine transporter
3.61538	5.10712e-08	rplX	2193	50S ribosomal protein L24
3.58333	5.10712e-08	-	2328	hypothetical protein
3.54545	1.19671e-08	fhuB	634	ferrichrome transport permease fhuB
3.5	0.00223631	-	146	hypothetical protein
3.5	0.00135463	cap5L	163	capsular polysaccharide biosynthesis protein Cap5L
3.5	0.000956225	-	1430	phiSLT ORF 87-like protein DNA-binding protein
3.5	1.01688e-07	-	241	PTS system, sorbitol-specific IIC component
3.5	6.91424e-11	-	56	hypothetical protein
3.44954	1.90871e-08	uvrC	1045	excinuclease ABC subunit C
3.44444	0.00143318	-	1946	phiPVL ORF057-like protein, transcriptional activator RinB
3.41333	1.00654e-10	nrdD	2551	anaerobic ribonucleoside triphosphate reductase
3.34884	2.07543e-11	opp-1A	2411	oligopeptide permease, peptide-binding protein
3.33333	0.00943916	ilvA	2014	threonine dehydratase
3.33333	0.00547236	-	2271	phosphosugar-binding transcriptional regulator
3.33333	0.00369855	-	1416	phiSLT ORF 81b-like protein
3.33333	0.00361097	arcD	2568	arginine/ornithine antiporter
3.33333	0.000896848	-	1978	ferric hydroxamate receptor
3.33333	0.000556715	-	273	hypothetical protein
3.31579	7.54887e-08	hisF	2606	imidazole glycerol phosphate synthase subunit HisF
3.27273	1.31435e-06	-	504	pyridoxal biosynthesis lyase PdxS
3.26899	1.43853e-09	hisZ	2613	ATP phosphoribosyltransferase regulatory subunit
3.25581	8.41737e-09	-	428	hypothetical protein
3.25	0.00603207	-	233	hypothetical protein
3.25	0.00361097	-	1390	phiSLT ORF96-like protein
3.25	0.00115693	-	282	hypothetical protein
3.25	0.000309712	-	879	isopropylmalate synthase-like protein
3.25	2.23143e-06	-	723	hypothetical protein
3.25	8.47318e-09	fmtB	2109	truncated FmtB protein
3.2	0.00967842	-	1056	hypothetical protein
3.2	0.00385488	-	2555	glutathione peroxidase
3.2	0.000756498	-	721	transferrin receptor
3.2	6.433e-05	ccrB	37	cassette chromosome recombinase B
3.18182	2.45528e-07	-	1231	gamma-aminobutyrate permease
3.16495	2.93613e-09	-	2632	hypothetical protein
3.16129	1.50415e-09	-	987	cytochrome D ubiquinol oxidase, subunit II
3.14286	1.10283e-06	-	1054	hypothetical protein
3.14286	4.89158e-07	arcC	2567	carbamate kinase
3.13274	1.17365e-08	pflB	220	formate acetyltransferase
3.12821	9.48873e-09	-	2343	respiratory nitrate reductase, alpha subunit
3.125	0.00926094	mnhC	853	putative monovalent cation/H+ antiporter subunit C
3.125	0.000329631	-	402	superantigen-like protein
3.11111	0.00171933	xseB	1471	exodeoxyribonuclease VII small subunit
3.07143	1.22646e-07	ccrA	38	cassette chromosome recombinase A
3.06383	5.10712e-08	-	277	putative staphyloxanthin biosynthesis protein
3.05128	1.87308e-08	-	2344	uroporphyrin-III C-methyl transferase
3	0.00943916	ilvB	2007	acetolactate synthase large subunit
3	0.00910765	-	123	IucC family siderophore biosynthesis protein
3	0.00878273	gutB	242	sorbitol dehydrogenase
3	0.00847484	gltC	444	LysR family regulatory protein
3	0.00609237	-	1705	putative drug transporter
3	0.00526562	set7	396	superantigen-like protein
3	0.00434571	-	2406	putative transporter
3	0.00190547	metI	360	Cys/Met metabolism PLP-dependent enzyme
3	0.000593514	treC	449	alpha,alpha-phosphotrehalase
3	0.000444161	gntP	2442	gluconate permease
3	2.20584e-05	-	314	sodium:solute symporter family protein
3	3.48568e-06	-	1870	hypothetical protein
3	3.48568e-06	-	2461	glyoxalase family protein
2.97917	7.35815e-07	rplV	2199	50S ribosomal protein L22
2.95238	5.09595e-08	-	246	putative alcohol dehydrogenase
2.93333	7.37807e-06	oatA	2503	secretory antigen precursor SsaA
2.91765	1.00647e-07	-	858	hypothetical protein
2.90476	2.81292e-06	-	466	hypothetical protein
2.9	0.00313786	-	505	glutamine amidotransferase subunit PdxT
2.89375	3.22415e-07	-	60	putative transposase
2.88485	1.70632e-05	dnaN	2	DNA polymerase III subunit beta
2.86957	1.38698e-07	glpT	337	glycerol-3-phosphate transporter
2.85714	1.91845e-06	glcU	2210	glucose uptake protein
2.85185	1.2794e-05	fosB	2280	fosfomycin resistance protein FosB
2.84783	2.40108e-07	rplF	2189	50S ribosomal protein L6
2.83333	0.00028483	ipdC	190	indole-3-pyruvate decarboxylase
2.83333	4.10314e-07	-	2421	hypothetical protein
2.8125	8.96052e-06	-	132	glycosyl transferase, group 1 family protein
2.8	0.00554116	-	1030	iron transport associated domain-containing protein
2.8	0.0010074	-	2617	putative cobalt ABC transporter ATP-binding protein
2.8	1.37147e-06	-	114	accessory regulator
2.76786	5.50811e-05	-	1746	hypothetical protein
2.75	0.00201989	-	653	AraC family transcriptional regulator
2.75	0.00091718	sdrC	546	sdrC protein
2.75	2.22042e-06	-	1327	cell surface protein
2.73529	1.38251e-05	-	1908	hypothetical protein
2.72789	3.58399e-06	adh	594	alcohol dehydrogenase
2.72727	0.00300789	-	79	putative lipoprotein
2.72	0.00014683	-	2318	acetyltransferase
2.70745	1.066e-06	-	2423	hypothetical protein
2.70513	2.40108e-07	-	1740	hypothetical protein
2.675	4.04411e-06	-	568	hypothetical protein
2.66667	0.00127283	nadD	1553	nicotinate (nicotinamide) nucleotide adenylyltransferase
2.66667	0.00096245	-	12	putative homoserine O-acetyltransferase
2.66667	6.63453e-05	-	2086	hypothetical protein
2.65217	3.74513e-05	truA	2173	tRNA pseudouridine synthase A
2.64706	3.15238e-06	-	590	hypothetical protein
2.625	9.66188e-05	rimI	2003	ribosomal-protein-alanine acetyltransferase
2.625	1.08803e-05	opuD	1245	glycine betaine transporter opuD
2.60606	1.2794e-05	-	422	hypothetical protein
2.6	0.00312041	-	1438	phiSLT ORF401-like protein, integrase
2.58824	0.000369018	ung	563	uracil-DNA glycosylase
2.57143	0.00920359	-	1745	hypothetical protein
2.56	2.8619e-06	clfB	2565	clumping factor B
2.54412	2.84678e-05	rnpA	2647	ribonuclease P
2.54167	3.56712e-05	-	437	NLPA lipoprotein
2.50649	2.7918e-05	rpsH	2190	30S ribosomal protein S8
2.5	0.000997566	-	2288	ABC transporter ATP-binding protein
2.5	0.000354124	argG	864	argininosuccinate synthase
2.5	6.50766e-05	-	2552	citrate transporter, permease
2.5	3.59906e-05	-	1336	hypothetical protein
2.5	5.65395e-06	putP	1883	high affinity proline permease
2.48454	6.40585e-06	-	786	OsmC/Ohr family protein
2.44444	0.00271883	-	1508	hypothetical protein
2.44444	0.00157532	-	2587	accessory secretory protein Asp1
2.43382	1.82562e-05	-	301	hypothetical protein
2.43333	0.000114803	-	1470	geranyltranstransferase
2.42857	0.00209723	-	1669	aminotransferase, class V
2.42857	0.00194566	-	2575	BglG family transcriptional antiterminator
2.42857	5.31678e-05	-	642	hypothetical protein
2.41667	0.00223631	purK	967	phosphoribosylaminoimidazole carboxylase ATPase subunit
2.41667	0.000314657	-	73	peptide ABC transporter peptide-binding protein
2.41667	0.000192141	copA	78	ATPase copper transport
2.4	0.00618135	-	256	murein hydrolase regulator LrgA
2.4	0.00353199	-	341	hypothetical protein
2.4	0.00157532	-	429	hypothetical protein
2.4	0.000249128	-	1389	phiSLT ORF636-like protein
2.4	5.50811e-05	ptsG	2476	phosphotransferase system, glucose-specific IIABC component
2.375	0.000652337	arcD	64	arginine/oirnithine antiporter
2.34615	0.001185	modC	2228	molybdenum ABC transporter ATP-binding protein ModC
2.33333	0.00837248	-	2313	L-lactate permease
2.33333	0.00335722	fmhA	2356	fmhA protein
2.33333	0.000258748	glvC	2270	PTS system, arbutin-like IIBC component
2.3125	0.000211157	oppF	890	oligopeptide ABC transporter ATP-binding protein
2.30841	0.000477801	rplQ	2177	50S ribosomal protein L17
2.30769	0.0078992	-	554	glucosamine-6-phosphate isomerase
2.29412	0.00039552	kdpC	2032	potassium-transporting ATPase subunit C
2.28571	0.00156005	brnQ	188	branched-chain amino acid transport system II carrier protein
2.28571	0.00152074	-	712	amino acid/peptide transporter (peptide:H+ symporter)
2.27273	0.00423118	-	591	acetyltransferase
2.25455	0.00125009	-	1532	hypothetical protein
2.25	0.00878273	-	406	putative restriction/modification system specificity protein
2.25	0.00679915	-	2539	4-aminobutyrate aminotransferase
2.25	0.000756498	-	25	5'-nucleotidase family protein
2.25	0.000628565	-	2358	ABC transporter permease
2.25	0.000129717	-	1810	IS1181, transposase
2.24053	0.000705786	-	1663	hypothetical protein
2.23913	0.000524417	hsdR	196	type I restriction-modification enzyme, R subunit
2.22881	0.000752918	-	2026	PemK family protein
2.22449	0.000713785	cidB	2478	hypothetical protein
2.2069	0.00653056	-	553	hypothetical protein
2.2	0.00810231	-	2379	putative transporter protein
2.2	0.00147768	arcA	65	arginine deiminase
2.2	0.000950912	-	832	hypothetical protein
2.19753	0.0014602	-	2449	putative transporter
2.18841	0.00124825	-	1853	hypothetical protein
2.18182	0.00629172	brnQ	306	branched-chain amino acid transport system II carrier protein
2.17647	0.00114466	opuCa	2393	glycine betaine/carnitine/choline ABC transporter ATP-binding protein
2.16751	0.00197558	isaB	2573	immunodominant antigen B
2.16084	0.00153273	rplB	2201	50S ribosomal protein L2
2.15111	0.0042618	-	1106	putative lipoprotein
2.11111	0.00810231		218	sensor histidine kinase family protein						walK?
2.10811	0.0042618	-	1852	putative ABC transporter ATP-binding protein
2.10526	0.0031045	isdA	1029	iron transport associated domain-containing protein
2.10345	0.00826818	-	692	hypothetical protein
2.10345	0.0027932	oppD	889	oligopeptide ABC transporter ATP-binding protein
2.1	0.00980138	-	55	alcohol dehydrogenase, zinc-containing
2.09804	0.00903559	rplW	2202	50S ribosomal protein L23
2.09756	0.000863578	cidC	2477	pyruvate oxidase
2.09091	0.0041376	hemL	1845	glutamate-1-semialdehyde aminotransferase
2.09091	0.00056965	tnp	2115	IS1181, transposase
2.08333	0.00800145	-	2207	xanthine/uracil permease family protein
2.08333	0.00693424	-	518	hypothetical protein
2.08333	0.00395541	-	1465	2-oxoisovalerate dehydrogenase, E1 component, beta subunit
2.07692	0.00967842	-	1005	manganese transport protein MntH
2.07692	0.00426615	-	212	Gfo/Idh/MocA family oxidoreductase
2.07143	0.0039381	-	1556	GTP-binding protein YqeH
2.06667	0.00376328	fruA	685	fructose specific permease
2.06452	0.00554116	thrB	1228	homoserine kinase
2.0625	0.00977127	ear	815	Ear protein
2.0625	0.00677707	-	2621	hypothetical protein
2.0625	0.00329197	-	2262	hypothetical protein
2.06061	0.0047859	hslO	490	Hsp33-like chaperonin
2.05556	0.0042618	fadE	228	acyl-CoA synthetase FadE
2.05263	0.00695849	nagA	686	N-acetylglucosamine-6-phosphate deacetylase
2.02381	0.00558397	-	2209	hypothetical protein
2.01961	0.00091718	-	2486	putative ATP-dependent Clp proteinase
2	0.00860555	crtN	2498	squalene synthase
2	0.00805251	-	2337	DegU family transcriptional regulator
-54.2857	0	-	1067	phenol soluble modulin β1
-16.84	2.5167e-179	-	1068	phenol soluble modulin β2
-12.5547	7.92658e-198	lip	2603	triacylglycerol lipase
-8.5	5.5796e-28	-	2052	single-stranded DNA- binding protein family
-8.25	5.27932e-10	-	1918	truncated β-hemolysin / phospholipase C
-8.22952	9.00468e-71	-	1988	δ-hemolysin
-6.9	2.19183e-59	-	1606	hypothetical protein
-6.86316	1.25804e-46	clpB	877	chaperone clpB
-6.5	1.79893e-13	ribE	1714	riboflavin synthase subunit alpha
-6	0.000222142	-	1184	hypothetical protein
-5.93333	3.47488e-25	ribH	1712	6,7-dimethyl-8-ribityllumazine synthase
-5.75602	8.78035e-31	aroK	1499	shikimate kinase
-5.51852	1.14923e-45	-	207	hypothetical protein
-5.5	7.584e-11	-	1479	hypothetical protein
-5.42246	5.28956e-48	-	409	hypothetical protein
-5	0.000177186	-	95	transcriptional regulator
-4.81818	2.66556e-13	-	2510	hypothetical protein
-4.80211	2.45944e-19	-	2143	hypothetical protein
-4.75	2.9647e-08	ureB	2239	urease subunit beta
-4.50937	1.2312e-17	-	929	hypothetical protein
-4.28966	1.51532e-27	eap	883	putative surface protein
-4.22222	7.51946e-16	-	1084	hypothetical protein
-4.125	1.15979e-15	pyrF	1097	orotidine 5'-phosphate decarboxylase
-4	2.36424e-05	pyrE	1098	orotate phosphoribosyltransferase
-3.88956	3.92698e-10	-	1581	hypothetical protein
-3.83333	0.000467936	ureA	2238	urease subunit gamma
-3.68212	1.48285e-14	-	604	alpha/beta fold family hydrolase
-3.66071	2.88096e-18	-	1856	hypothetical protein
-3.65217	5.4214e-15	-	1436	phiSLT ORF144-like protein lipoprotein
-3.6	4.65453e-09	-	1100	hypothetical protein
-3.52941	1.28332e-17	-	693	hypothetical protein
-3.51515	3.62364e-16	pgk	757	phosphoglycerate kinase
-3.5	8.87201e-15	-	320	triacylglycerol lipase
-3.46076	8.44833e-10	-	1653	metal-dependent hydrolase
-3.42857	2.45117e-10	-	206	azoreductase
-3.4	6.01856e-06	ureC	2240	urease subunit alpha
-3.23077	2.2816e-10	-	1728	aldo/keto reductase family oxidoreductase
-3.10526	3.9266e-12	thrS	1629	threonyl-tRNA synthetase
-3.09195	5.18391e-12	-	2275	short chain dehydrogenase/reductase family oxidoreductase
-3.08943	2.95273e-09	hrcA	1542	heat-inducible transcription repressor HrcA
-3.0177	6.52953e-07	ccpA	1682	catabolite control protein A
-2.96429	1.73272e-09	groES	1983	co-chaperonin GroES
-2.95604	1.85676e-06	-	2378	hypothetical protein
-2.92456	7.93186e-06	-	479	50S ribosomal protein L25/general stress protein Ctc
-2.91667	2.58307e-07	pcp	2623	pyrrolidone-carboxylate peptidase
-2.90476	2.43067e-07	-	2363	cation efflux family protein
-2.875	0.000430283	ureF	2242	urease accessory protein UreF
-2.84211	6.03175e-06	nirR	2347	nitrite reductase transcriptional regulator NirR
-2.79167	7.28993e-07	ctsR	507	transcriptional regulator CtsR
-2.79	6.74657e-10	recU	1340	Holliday junction-specific endonuclease
-2.75862	0.000524844	-	2353	hypothetical protein
-2.74471	7.25352e-06	-	385	hypothetical protein
-2.72	5.03765e-06	-	711	hypothetical protein
-2.69272	2.35342e-05	agrB	1989	accessory gene regulator protein B
-2.6875	3.55653e-06	pyrC	1094	dihydroorotase
-2.65702	1.86753e-05	agrA	1992	accessory gene regulator protein A
-2.63609	0.00011832	-	1698	hypothetical protein
-2.63158	1.20192e-07	-	1673	1-acyl-sn-glycerol-3-phosphate acyltransferases
-2.53271	2.01508e-05	agrD	1990	accessory gene regulator protein D
-2.50424	0.000109184	mtlA	2107	PTS system, mannitol specific IIA component
-2.49917	0.000121201	-	1652	hypothetical protein
-2.48113	2.98007e-07	lexA	1237	LexA repressor
-2.47059	0.00335722	-	2316	acetyltransferase
-2.4658	0.000158484	-	1710	putative lysophospholipase
-2.43878	4.72572e-06	-	1004	hypothetical protein
-2.43125	8.69572e-07	-	372	hypothetical protein
-2.4	2.5065e-06	carB	1096	carbamoyl phosphate synthase large subunit
-2.39844	1.07554e-06	-	637	dihydroxyacetone kinase subunit DhaL
-2.39474	1.31974e-05	-	308	ABC transporter permease
-2.38776	0.000483514	-	937	hypothetical protein
-2.36411	0.00977127	-	1361	hypothetical protein
-2.35	0.000160452	mtlD	2108	mannitol-1-phosphate 5-dehydrogenase
-2.33333	0.00324264	ribBA	1713	riboflavin biosynthesis protein
-2.32051	0.00389568	recA	1178	recombinase A
-2.29293	2.02583e-05	dps	2092	general stress protein 20U
-2.27945	6.45649e-06	rpmI	1626	50S ribosomal protein L35
-2.27881	0.000145542	rpoZ	1103	DNA-directed RNA polymerase subunit omega
-2.27832	0.00427965	rpmE2	2074	50S ribosomal protein L31 type B
-2.26368	0.00117032	glmS	2104	glucosamine--fructose-6-phosphate aminotransferase
-2.26059	0.00155456	asnC	1345	asparaginyl-tRNA synthetase
-2.25806	0.000258748	-	1784	signal transduction protein TRAP
-2.25	3.49124e-05	fnbA	2441	fibronectin binding protein A
-2.2449	0.000249462	-	137	GntR family transcriptional regulator
-2.24194	0.00103567	-	997	hypothetical protein
-2.23664	0.00338547	spxA	898	transcriptional regulator Spx
-2.23148	0.000612115	-	1180	hypothetical protein
-2.22302	2.00983e-05	ssaA	2253	secretory antigen precursor SsaA
-2.17089	0.00192713	-	2144	hypothetical protein
-2.16964	4.45064e-05	-	1771	hypothetical protein
-2.1592	0.00541649	-	1909	hypothetical protein
-2.15385	0.00501788	ribD	1715	riboflavin biosynthesis protein
-2.14122	0.00915879	-	668	hypothetical protein
-2.13793	0.000263945	lysP	1628	lysine-specific permease
-2.12393	3.68599e-05	-	1788	hypothetical protein
-2.10964	0.00600958	-	651	CHAP domain-contain protein
-2.08969	0.00200658	-	1804	hypothetical protein
-2.08861	0.00101825	-	508	hypothetical protein
-2.08437	0.00530662	-	2315	hypothetical protein
-2.07778	0.00138228	-	2094	hypothetical protein
-2.07416	0.000696438	-	484	hypothetical protein
-2.06061	0.00781832	-	2294	hypothetical protein
-2.04651	0.000268435	-	70	putative lysophospholipase
-2.04545	0.00727245	rbfA	1163	ribosome-binding factor A
-2.04237	0.000172641	def	1108	peptide deformylase
-2.04079	0.000503864	-	933	hypothetical protein
-2.03037	0.00145674	-	374	hypothetical protein
-2.025	0.000338266	glpD	1193	aerobic glycerol-3-phosphate dehydrogenase
-2.02239	0.00423333	-	1493	hypothetical protein
-2.01351	0.000406985	ribF	1165	riboflavin biosynthesis protein ribF
-2.01242	0.00142516	-	2402	hypothetical protein
-2	0.00980433	-	2517	amidohydrolase family protein
-2	0.00385478	carA	1095	carbamoyl phosphate synthase small subunit
-2	0.00338356	-	1902	hypothetical protein
-2	0.00143318	-	2445	MerR family transcriptional regulator
-2	0.000228276	agrC	1991	accessory gene regulator protein C
